# Supplementary material for: Association between ketamine use and mortality in critically ill patients receiving mechanical ventilation: Analysis of the MIMIC-IV database
Source: PLoS One. 2025 Mar 26;20(3):e0320047. doi: 10.1371/journal.pone.0320047 (PMC11940653; doi:10.1371/journal.pone.0320047)
Supplement: S1 file — (ZIP) [file pone.0320047.s001.zip]

Archive with 8 entries (5 files):
- S1 file/
- S1 file/raw data/
- S1 file/raw data/minimal data set for STATA/
- S1 file/raw data/minimal data set for STATA/1V2 PSM model 1.dta
- S1 file/raw data/minimal data set for STATA/1V2 PSM model2.dta
- S1 file/raw data/minimal data set for STATA/minimal data set_before PSM.dta
- S1 file/raw data/raw data code for NAVICAT.docx
- S1 file/raw data/raw data code for STATA.docx
